# Supplementary material for: Genomic Characteristion of Opportunistic Pathogen Kluyvera Reveals a Novel CTX-M Subgroup
Source: Microorganisms. 2023 Nov 22;11(12):2836. doi: 10.3390/microorganisms11122836 (PMC10745516; doi:10.3390/microorganisms11122836)
Supplement: Supplementary file 1 [file microorganisms-11-02836-s001.zip]

Archive with 1 entries (1 files):
- microorganisms-2678385-supplementary.pdf
